# Supplementary material for: Is H19 RNA a Useful Marker of Acromegaly and Its Complications? A Preliminary Study
Source: Biomedicines. 2023 Apr 19;11(4):1211. doi: 10.3390/biomedicines11041211 (PMC10136071; doi:10.3390/biomedicines11041211)
Supplement: Supplementary file 1 [file biomedicines-11-01211-s001.zip]

Archive with 1 entries (1 files):
- biomedicines-2297001-supplementary.pdf
